# Supplementary material for: Enhanced Platelet-Rich Plasma (ePRP) Stimulates Wound Healing through Effects on Metabolic Reprogramming in Fibroblasts
Source: Int J Mol Sci. 2021 Nov 23;22(23):12623. doi: 10.3390/ijms222312623 (PMC8657780; doi:10.3390/ijms222312623)
Supplement: Supplementary file 1 [file ijms-22-12623-s001.zip]

Archive with 1 entries (1 files):
- ijms-1466730-supplementary.pdf
